# Supplementary material for: Hyperglycemia induced cathepsin L maturation linked to diabetic comorbidities and COVID-19 mortality
Source: eLife. 2024 Aug 16;13:RP92826. doi: 10.7554/eLife.92826 (PMC11329274; doi:10.7554/eLife.92826)
Supplement: Figure 3—source data 2. [file elife-92826-fig3-data2.zip]

Archive with 7 entries (6 files):
- Figure3SourceData2/
- Figure3SourceData2/Figure 3 CTSL.tif
- __MACOSX/Figure3SourceData2/._Figure 3 CTSL.tif
- Figure3SourceData2/Figure 3 Tubulin.tif
- __MACOSX/Figure3SourceData2/._Figure 3 Tubulin.tif
- Figure3SourceData2/Fig 3D_Labelled.tif
- __MACOSX/Figure3SourceData2/._Fig 3D_Labelled.tif
