# Supplementary material for: Hyperglycemia induced cathepsin L maturation linked to diabetic comorbidities and COVID-19 mortality
Source: eLife. 2024 Aug 16;13:RP92826. doi: 10.7554/eLife.92826 (PMC11329274; doi:10.7554/eLife.92826)
Supplement: Figure 5—source data 2. [file elife-92826-fig5-data2.zip]

Archive with 25 entries (24 files):
- Figure5SourceData2/
- Figure5SourceData2/Figure 5E CTSL.tif
- __MACOSX/Figure5SourceData2/._Figure 5E CTSL.tif
- Figure5SourceData2/Figure 5D CTSL.tif
- __MACOSX/Figure5SourceData2/._Figure 5D CTSL.tif
- Figure5SourceData2/Figure 5E Actin.tif
- __MACOSX/Figure5SourceData2/._Figure 5E Actin.tif
- Figure5SourceData2/Fig 5B_Labelled.tif
- __MACOSX/Figure5SourceData2/._Fig 5B_Labelled.tif
- Figure5SourceData2/Fig 5E_Labelled.tif
- __MACOSX/Figure5SourceData2/._Fig 5E_Labelled.tif
- Figure5SourceData2/Figure 5B CTSL.tif
- __MACOSX/Figure5SourceData2/._Figure 5B CTSL.tif
- Figure5SourceData2/Figure 5C CTSL.tif
- __MACOSX/Figure5SourceData2/._Figure 5C CTSL.tif
- Figure5SourceData2/Figure 5C Tubulin.tif
- __MACOSX/Figure5SourceData2/._Figure 5C Tubulin.tif
- Figure5SourceData2/Fig 5D_Labelled.tif
- __MACOSX/Figure5SourceData2/._Fig 5D_Labelled.tif
- Figure5SourceData2/Fig 5C_Labelled.tif
- __MACOSX/Figure5SourceData2/._Fig 5C_Labelled.tif
- Figure5SourceData2/Figure 5D Tubulin.tif
- __MACOSX/Figure5SourceData2/._Figure 5D Tubulin.tif
- Figure5SourceData2/Figure 5B Tubulin.tif
- __MACOSX/Figure5SourceData2/._Figure 5B Tubulin.tif
