# Supplementary material for: Hyperglycemia induced cathepsin L maturation linked to diabetic comorbidities and COVID-19 mortality
Source: eLife. 2024 Aug 16;13:RP92826. doi: 10.7554/eLife.92826 (PMC11329274; doi:10.7554/eLife.92826)
Supplement: Figure 5—figure supplement 2—source data 2. [file elife-92826-fig5-figsupp2-data2.zip]

Archive with 7 entries (6 files):
- Figure5S1SourceData2/
- Figure5S1SourceData2/Figure 5-figure supplement 2-Tubulin.tif
- __MACOSX/Figure5S1SourceData2/._Figure 5-figure supplement 2-Tubulin.tif
- Figure5S1SourceData2/Figure 5-figure supplement 2-CTSL.tif
- __MACOSX/Figure5S1SourceData2/._Figure 5-figure supplement 2-CTSL.tif
- Figure5S1SourceData2/Fig 5-supplement 2_labelled.tif
- __MACOSX/Figure5S1SourceData2/._Fig 5-supplement 2_labelled.tif
